# Supplementary material for: Development of an observational exposure human biomonitoring study to assess Canadian children’s DEET exposure during protective use
Source: PLoS One. 2022 Aug 4;17(8):e0268341. doi: 10.1371/journal.pone.0268341 (PMC9352095; doi:10.1371/journal.pone.0268341)
Supplement: S1 Data — (XLSX) [file pone.0268341.s009.xlsx]

## Sheet: Sheet1
Sample_ID	Date	Time	Type	LAB_VOL mL	LAB_Specific Gravity	LAB_DCBA ug/L	Target DCBA ug/L	DCBA%rec	LAB_DEET ug/L	Target DEET ug/L	DEET%rec	LAB_DHMB ug/L	Target DHMB ug/L	DHMB%rec	LOD_DCBA	LOD_DEET	LOD_DHMB
Camp 1-1000-1	2019-07-08	12:34	QAQC MED	32	1.0204	17.4	16	108.75	8.64	8	108	1.56	1.6	97.5	0.41	0.27	0.038
Camp 1-1001-1	2019-07-08	16:19	QAQC MED	32	1.0192	17	16	106.25	8.4	8	105	1.56	1.6	97.5	0.41	0.27	0.038
Camp 1-1002-1	2019-07-08	9:20	QAQC MED	31.5	1.0184	17.7	16	110.625	8.44	8	105.5	1.56	1.6	97.5	0.41	0.27	0.038
Camp 1-1003-1	2019-07-08	9:23	QAQC BLANK	126	1.0001	<LOD			<LOD			<LOD			0.41	0.27	0.038
Camp 1-1004-1	2019-07-08	9:23	QAQC HIGH	32	1.0208	248.8	256	97.1875	119.2	128	93.125	24.5	25.6	95.7031	0.41	0.27	0.038
Camp 1-1005-1	2019-07-08	12:24	QAQC HIGH	32	1.0193	245	256	95.7031	121.3	128	94.7656	24.4	25.6	95.3125	0.41	0.27	0.038
Camp 1-1006-1	2019-07-08	18:30	QAQC HIGH	32	1.0218	247	256	96.4844	121.3	128	94.7656	24.4	25.6	95.3125	0.41	0.27	0.038
Camp 1-1007-1	2019-07-08	12:34	QAQC BLANK	116	1.0003	<LOD			0.32			<LOD			0.41	0.27	0.038
Camp 1-1008-1	2019-07-08	9:30	QAQC LOW	32	1.0192	3.23	2	161.5	2.1	1	210	0.23	0.2	115	0.41	0.27	0.038
Camp 1-1009-1	2019-07-08	12:31	QAQC LOW	32	1.022	3.36	2	168	2.28	1	228	0.22	0.2	110	0.41	0.27	0.038
Camp 1-1010-1	2019-07-08	18:40	QAQC LOW	31	1.0211	3.45	2	172.5	2.8	1	280	0.23	0.2	115	0.41	0.27	0.038
Camp 1-1011-1	2019-07-08	18:37	QAQC BLANK	174	1.0003	<LOD			0.38			<LOD			0.41	0.27	0.038
Camp 1-1063-1	2019-08-12	10:13	QAQC LOW	33	1.0121	1.63	2	81.5	0.84	1	84	0.082	0.2	41	0.41	0.27	0.038
Camp 1-1064-1	2019-08-12	10:13	QAQC MED	32	1.0109	16.2	16	101.25	6.41	8	80.125	0.85	1.6	53.125	0.41	0.27	0.038
Camp 1-1065-1	2019-08-12	10:14	QAQC HIGH	32	1.0147	215.7	256	84.2578	79.45	128	62.0703	10.98	25.6	42.8906	0.41	0.27	0.038
Camp 1-1066-1	2019-08-12	10:16	QAQC BLANK	136	1.0003	<LOD			<LOD			<LOD			0.41	0.27	0.038
Camp 1-1067-1	2019-08-12	13:16	QAQC LOW	30.5	1.0122	1.47	2	73.5	1	1	100	0.084	0.2	42	0.41	0.27	0.038
Camp 1-1068-1	2019-08-12	13:18	QAQC MED	31	1.0107	17.59	16	109.938	7.04	8	88	0.91	1.6	56.875	0.41	0.27	0.038
Camp 1-1069-1	2019-08-12	13:19	QAQC HIGH	31	1.0091	273.3	256	106.758	100.7	128	78.6719	13.76	25.6	53.75	0.41	0.27	0.038
Camp 1-1070-1	2019-08-12	13:20	QAQC BLANK	191	1.0022	<LOD			0.48			<LOD			0.41	0.27	0.038
Camp 1-1071-1	2019-08-12	19:07	QAQC LOW	31	1.0076	1.62	2	81	0.93	1	93	0.099	0.2	49.5	0.41	0.27	0.038
Camp 1-1072-1	2019-08-12	19:08	QAQC MED	32	1.0112	15.84	16	99	6.38	8	79.75	0.83	1.6	51.875	0.41	0.27	0.038
Camp 1-1073-1	2019-08-12	19:09	QAQC HIGH	31	1.0111	282.2	256	110.234	105.1	128	82.1094	14.69	25.6	57.3828	0.41	0.27	0.038
Camp 1-1074-1	2019-08-12	19:10	QAQC BLANK	244	1.0027	<LOD			<LOD			<LOD			0.41	0.27	0.038
Camp 2-0026-1	2019-07-11	13:57	QAQC LOW	31	1.0077	1.12	2	56	0.65	1	65	0.09	0.2	45	0.41	0.27	0.038
Camp 2-0027-1	2019-07-11	13:58	QAQC MED	32.5	1.0072	16.9	16	105.625	5.56	8	69.5	0.91	1.6	56.875	0.41	0.27	0.038
Camp 2-0028-1	2019-07-11	13:58	QAQC HIGH	31	1.0093	291	256	113.672	91.7	128	71.6406	15.3	25.6	59.7656	0.41	0.27	0.038
Camp 2-0029-1	2019-07-11	13:56	QAQC BLANK	99	1.0003	<LOD	0		<LOD			<LOD			0.41	0.27	0.038
Camp 2-0030-1	2019-07-11	16:34	QAQC LOW	32	1.007	1.37	2	68.5	0.61	1	61	0.089	0.2	44.5	0.41	0.27	0.038
Camp 2-0031-1	2019-07-11	16:35	QAQC MED	32	1.0071	17.3	16	108.125	5.7	8	71.25	0.92	1.6	57.5	0.41	0.27	0.038
Camp 2-0032-1	2019-07-11	16:34	QAQC HIGH	31	1.0076	284	256	110.938	88.7	128	69.2969	14.8	25.6	57.8125	0.41	0.27	0.038
Camp 2-0033-1	2019-07-11	16:33	QAQC BLANK	160	1.0012	<LOD			<LOD			<LOD			0.41	0.27	0.038
Camp 2-0034-1	2019-07-11	20:34	QAQC LOW	32	1.0077	1.3	2	65	0.57	1	57	0.087	0.2	43.5	0.41	0.27	0.038
Camp 2-0035-1	2019-07-11	20:35	QAQC MED	32	1.0068	18.5	16	115.625	6.23	8	77.875	0.99	1.6	61.875	0.41	0.27	0.038
Camp 2-0036-1	2019-07-11	20:37	QAQC HIGH	33	1.0078	281	256	109.766	87.6	128	68.4375	14.9	25.6	58.2031	0.41	0.27	0.038
Camp 2-0037-1	2019-07-11	20:35	QAQC BLANK	110	1.0018	<LOD			<LOD			<LOD			0.41	0.27	0.038
Camp 2-0058-1	2019-07-17	9:01	QAQC LOW	32	1.0065	3.57	2	178.5	0.72	1	72	0.093	0.2	46.5	0.41	0.27	0.038
Camp 2-0059-1	2019-07-17	9:02	QAQC MED	34	1.0079	17.29	16	108.062	6.65	8	83.125	0.75	1.6	46.875	0.41	0.27	0.038
Camp 2-0060-1	2019-07-17	9:03	QAQC HIGH	33	1.008	266.8	256	104.219	102.9	128	80.3906	12	25.6	46.875	0.41	0.27	0.038
Camp 2-0061-1	2019-07-17	9:04	QAQC BLANK	425	1.0012	7.8			<LOD			<LOD			0.41	0.27	0.038
Camp 2-0062-1	2019-07-17	13:37	QAQC LOW	33	1.0058	2.4	2	120	0.72	1	72	0.093	0.2	46.5	0.41	0.27	0.038
Camp 2-0063-1	2019-07-17	13:38	QAQC MED	31	1.0059	17.2	16	107.5	6.64	8	83	0.74	1.6	46.25	0.41	0.27	0.038
Camp 2-0064-1	2019-07-17	13:39	QAQC HIGH	30	1.0065	263.1	256	102.773	102.4	128	80	12	25.6	46.875	0.41	0.27	0.038
Camp 2-0065-1	2019-07-17	13:40	QAQC BLANK	196	1.0021	<LOD			<LOD			<LOD			0.41	0.27	0.038
Camp 2-0082-1	2019-08-07	10:55	QAQC LOW	34	1.0303	3.88	2	194	2.12	1	212	0.07	0.2	35	0.41	0.27	0.038
Camp 2-0083-1	2019-08-07	10:56	QAQC MED	33	1.0306	17.35	16	108.438	7.88	8	98.5	0.67	1.6	41.875	0.41	0.27	0.038
Camp 2-0084-1	2019-08-07	10:57	QAQC HIGH	32.5	1.0303	249	256	97.2656	103.1	128	80.5469	11.96	25.6	46.7188	0.41	0.27	0.038
Camp 2-0085-1	2019-08-07	10:57	QAQC BLANK	202	1.0023	<LOD			0.35			<LOD			0.41	0.27	0.038
Camp 2-0086-1	2019-08-07	14:05	QAQC LOW	31	1.0297	3.74	2	187	0.62	1	62	0.07	0.2	35	0.41	0.27	0.038
Camp 2-0087-1	2019-08-07	14:05	QAQC MED	32	1.0312	18.37	16	114.812	6.52	8	81.5	0.71	1.6	44.375	0.41	0.27	0.038
Camp 2-0088-1	2019-08-07	19:19	QAQC LOW	31	1.0291	4.43	2	221.5	3	1	300	0.11	0.2	55	0.41	0.27	0.038
Camp 2-0089-1	2019-08-07	14:07	QAQC HIGH	32	1.0304	279.4	256	109.141	114.9	128	89.7656	12.98	25.6	50.7031	0.41	0.27	0.038
Camp 2-0090-1	2019-08-07	14:08	QAQC BLANK	226	1.0005	<LOD			<LOD			<LOD			0.41	0.27	0.038
Camp 2-0091-1	2019-08-07	19:20	QAQC MED	31.5	1.0301	20.3	16	126.875	8.21	8	102.625	0.79	1.6	49.375	0.41	0.27	0.038
Camp 2-0092-1	2019-08-07	19:21	QAQC HIGH	32	1.0297	278.1	256	108.633	114	128	89.0625	12.77	25.6	49.8828	0.41	0.27	0.038
Camp 2-0093-1	2019-08-07	19:21	QAQC BLANK	196	1.0003	<LOD			<LOD			<LOD			0.41	0.27	0.038
Camp 2-0106-1	2019-08-22	11:15	QAQC LOW	32	1.0242	10.79	2	539.5	0.78	1	78	0.075	0.2	37.5	0.41	0.27	0.038
Camp 2-0107-1	2019-08-22	11:16	QAQC MED	30	1.026	22.52	16	140.75	6.89	8	86.125	0.66	1.6	41.25	0.41	0.27	0.038
Camp 2-0108-1	2019-08-22	11:17	QAQC HIGH	31.5	1.0163	295.6	256	115.469	109.4	128	85.4688	10.97	25.6	42.8516	0.41	0.27	0.038
Camp 2-0109-1	2019-08-22	11:17	QAQC BLANK	277	1.004	<LOD			<LOD			<LOD			0.41	0.27	0.038
Camp 2-0110-1	2019-08-22	16:38	QAQC LOW	31	1.0181	5.58	2	279	1.01	1	101	0.075	0.2	37.5	0.41	0.27	0.038
Camp 2-0111-1	2019-08-22	16:39	QAQC MED	31	1.0243	22.92	16	143.25	7.63	8	95.375	0.72	1.6	45	0.41	0.27	0.038
Camp 2-0112-1	2019-08-22	16:40	QAQC HIGH	31	1.0259	301.4	256	117.734	112.1	128	87.5781	11.13	25.6	43.4766	0.41	0.27	0.038
Camp 2-0113-1	2019-08-22	16:42	QAQC BLANK	146	1.002	<LOD			<LOD			<LOD			0.41	0.27	0.038
Camp 2-0114-1	2019-08-22	20:44	QAQC LOW	30.5	1.0318	5.29	2	264.5	4.43	1	443	0.077	0.2	38.5	0.41	0.27	0.038
Camp 2-0115-1	2019-08-22	20:45	QAQC MED	33	1.0171	22.09	16	138.062	12.14	8	151.75	0.71	1.6	44.375	0.41	0.27	0.038
Camp 2-0116-1	2019-08-22	20:46	QAQC HIGH	32.5	1.026	313.9	256	122.617	119.4	128	93.2812	11.48	25.6	44.8438	0.41	0.27	0.038
Camp 2-0117-1	2019-08-22	20:46	QAQC BLANK	280	1.0013	<LOD			1.12			<LOD			0.41	0.27	0.038
Camp 3-2100-1	2019-07-24	7:43	QAQC HIGH	41	1.0111	266.2	256	103.984	123.7	128	96.6406	14.55	25.6	56.8359	0.41	0.27	0.038
Camp 3-2101-1	2019-07-24	7:44	QAQC MED	40	1.0145	19.59	16	122.438	8.85	8	110.625	0.89	1.6	55.625	0.41	0.27	0.038
Camp 3-2102-1	2019-07-24	7:44	QAQC LOW	38	1.0144	2.87	2	143.5	1.97	1	197	0.08	0.2	40	0.41	0.27	0.038
Camp 3-2103-1	2019-07-24	7:45	QAQC BLANK	160	1.0003	<LOD			1.14			<LOD			0.41	0.27	0.038
Camp 3-2104-1	2019-07-24	13:28	QAQC HIGH	39	1.0163	229.4	256	89.6094	103.3	128	80.7031	12.75	25.6	49.8047	0.41	0.27	0.038
Camp 3-2105-1	2019-07-24	13:28	QAQC MED	39.5	1.014	15.56	16	97.25	14.16	8	177	0.82	1.6	51.25	0.41	0.27	0.038
Camp 3-2106-1	2019-07-24	13:29	QAQC LOW	39	1.0152	2.06	2	103	2.34	1	234	0.097	0.2	48.5	0.41	0.27	0.038
Camp 3-2107-1	2019-07-24	13:29	QAQC BLANK	132	1.0009	<LOD			<LOD			<LOD			0.41	0.27	0.038
Camp 3-2108-1	2019-07-24	20:33	QAQC HIGH	39	1.0114	270.7	256	105.742	127.5	128	99.6094	15	25.6	58.5938	0.41	0.27	0.038
Camp 3-2109-1	2019-07-24	20:33	QAQC MED	39	1.0105	18.23	16	113.938	23.82	8	297.75	0.98	1.6	61.25	0.41	0.27	0.038
Camp 3-2110-1	2019-07-24	20:34	QAQC LOW	38	1.0138	2.12	2	106	1.79	1	179	0.11	0.2	55	0.41	0.27	0.038
Camp 3-2111-1	2019-07-24	20:34	QAQC BLANK	115	1.0022	<LOD			0.44			<LOD			0.41	0.27	0.038
Camp 3-2200-1	2019-07-29	7:40	QAQC HIGH	39	1.0104	300.8	256	117.5	138.9	128	108.516	17.1	25.6	66.7969	0.41	0.27	0.038
Camp 3-2201-1	2019-07-29	7:42	QAQC MED	39.5	1.0136	19.6	16	122.5	9.66	8	120.75	1.05	1.6	65.625	0.41	0.27	0.038
Camp 3-2202-1	2019-07-29	7:43	QAQC LOW	31.5	1.0143	2.27	2	113.5	1.52	1	152	0.11	0.2	55	0.41	0.27	0.038
Camp 3-2203-1	2019-07-29	7:44	QAQC BLANK	134	1.0015	<LOD			0.33			<LOD			0.41	0.27	0.038
Camp 3-2204-1	2019-07-29	14:04	QAQC HIGH	40	1.0133	299.3	256	116.914	133.2	128	104.062	17.2	25.6	67.1875	0.41	0.27	0.038
Camp 3-2205-1	2019-07-29	14:04	QAQC MED	40	1.0142	19.5	16	121.875	9.62	8	120.25	1.12	1.6	70	0.41	0.27	0.038
Camp 3-2206-1	2019-07-29	14:06	QAQC LOW	29	1.0135	2.3	2	115	2.83	1	283	0.13	0.2	65	0.41	0.27	0.038
Camp 3-2207-1	2019-07-29	14:07	QAQC BLANK	139	1.0001	<LOD			0.35			<LOD			0.41	0.27	0.038
Camp 3-2208-1	2019-07-29	19:20	QAQC HIGH	40	1.011	298.9	256	116.758	137.2	128	107.187	17	25.6	66.4062	0.41	0.27	0.038
Camp 3-2209-1	2019-07-29	19:20	QAQC MED	40	1.0133	19.4	16	121.25	10.1	8	126.25	1.07	1.6	66.875	0.41	0.27	0.038
Camp 3-2210-1	2019-07-29	19:21	QAQC LOW	36	1.0134	2.23	2	111.5	1.81	1	181	0.16	0.2	80	0.41	0.27	0.038
Camp 3-2211-1	2019-07-29	19:21	QAQC BLANK	152	1.0003	<LOD			0.36			<LOD			0.41	0.27	0.038
